# Supplementary material for: Case Report: Novel mutations in two patients with MED13L-related intellectual disability highlighting the importance of genetic counseling
Source: Front Genet. 2025 Dec 1;16:1669849. doi: 10.3389/fgene.2025.1669849 (PMC12702656; doi:10.3389/fgene.2025.1669849)
Supplement: Supplementary file 1 [file Table1.xlsx]

## Sheet: Sheet1
	Study	Muncke et al. 2003	Najmabadi et al. 2011#	Iossifov et al. 2012	Asadollahi et al. 2013#	Gilissen et al. 2014	Hamdan et al. 2014#	Iglesias et al. 2014	Utami et al. 2014	Redin et al. 2014	Codina-Solà et al. 2015	Van Haelst et al. 2015	Adegbola et al. 2015#	Cafiero et al. 2015	Caro-Llopis et al. 2016	Martinez et al. 2016	Mullegama et al. 2017	Asadollahi et al. 2017	Yamamoto et al. 2017	Gordon et al, 2018	Jiménez-Romero et al, 2018	Smol et al, 2018	Tørring et al, 2019	Yi et al, 2019	Aoi et al. 2019	Dawidziuk et al, 2020	Sabo et al. 2020	Carvalho et al. 2021	Bessenyei et al. 2022	Mainali et al. 2022	Chang et al. 2022	Park et al. 2022	Siavriene˙ et al. 2023	Shahid et al. 2024	Total
	No of patients	4	1	1	2	1	1	1	1	1	1	2	7	3	2	2	1	2	3	2	1	36	8	1	2	1	1	3	1	1	1	1	1	1	97
Genotype	Truncating	1	0	1	2	0	1	1	1	1	1	2	7	3	1	0	0	1	3	2	0	27	7	0	1	1	1	2	0	1	1	0	1	0	70
	Missense	3	1	0	0	1	0	0	0	0	0	0	0	0	1	2	1	1	0	0	1	9	1	1	1	0	0	0	1	0	0	1	0	1	26
Clinical features	DD	1/1	1/1	NA	2/2	1/1	1/1	1/1	1/1	1/1	1/1	2/2	7/7	3/3	2/2	2/2	1/1	2/2	3/3	2/2	1/1	36/36	8/8	1/1	2/2	1/1	1/1	3/3	1/1	1/1	1/1	NA	1/1	NA	91/91
	Speech delay	1/1	NA	NA	2/2	NA	1/1	NA	1/1	1/1	1/1	2/2	7/7	3/3	2/2	NA	1/1	2/2	3/3	2/2	1/1	36/36	8/8	1/1	2/2	1/1	1/1	3/3	1/1	1/1	NA	NA	1/1	1/1?	86/86
	Motor delay	1/1	NA	NA	2/2	NA	1/1	NA	1/1	1/1	NA	2/2	7/7	3/3	2/2	NA	1/1	2/2	3/3	2/2	1/1	36/36	8/8	1/1	2/2	1/1	NA	3/3	NA	1/1	NA	1/1	0/1	1/1	83/84
	Anomalies hand/feet	NA	NA	NA	1/2	NA	NA	NA	0/1	1/1	NA	1/2	5/7	2/3	1/2	NA	NA	1/2	0/3	2/2	0/1	12/36	5/8	0/1	2/2	1/1	1/1	1/3	1/1	NA	NA	NA	1/1	NA	38/80
	Hypotonia	NA	NA	NA	2/2	NA	NA	NA	0/1	1/1	1/1	0/2	4/7	1/3	2/2	NA	1/1	2/2	1/3	2/2	1/1	26/34	5/8	1/1	2/2	1/1	1/1	1/3	1/1	1/1	1/1	NA	NA	NA	58/81
	Congenital heart defects	4/4	0/1	NA	2/2	NA	0/1	NA	0/1	0/1	NA	1/2	2/7	1/3	1/2	NA	NA	0/2	0/3	0/2	0/1	3/30	2/8	1/1	1/2	0/1	NA	0/3	1/1	NA	1/1	NA	0/1	NA	20/80
	Ophthalmological	NA	NA	NA	0/2	NA	NA	NA	1/1	0/1	NA	0/2	4/7	2/3	2/2	NA	1/1	0/2	0/3	2/2	1/1	6/36	6/8	0/1	NA	1/1	1/1	1/3	1/1	1/1	NA	NA	1/1	NA	31/80
	Anomalies cerebral MR	0/1	NA	NA	0/2	NA	1/1	NA	1/1	0/1	NA	0/2	3/7	1/3	1/2	NA	NA	1/2	1/3	2/2	0/1	13/25	3/7	1/1	NA	1/1	NA	1/1	0/1	NA	NA	NA	NA	NA	30/64
	Autistic features	0/1	NA	1/1	0/2	1/1	0/1	NA	0/1	0/1	1/1	0/2	2/7	0/3	1/2	NA	1/1	0/2	0/3	0/2	1/1	10/36	3/8	1/1	NA	0/1	NA	NA	NA	NA	NA	NA	NA	NA	22/78
Dysmorphic features	Bulbous nasal tip	NA	NA	NA	2/2	1/1	NA	NA	0/1	1/1	NA	1/2	5/7	3/3	1/2	NA	NA	1/2	1/3	1/2	1/1	27/34	7/8	1/1	1/2	1/1	1/1?	NA	0/1	NA	NA	NA	NA	NA	56/74
	Depressed/broad nasal bridge	NA	NA	NA	0/2	NA	NA	NA	1/1	0/1	NA	2/2	4/7	0/3	2/2	NA	NA	0/2	3/3	2/2	0/1	NA	5/8	1/1	0/2	1/1	NA	2/3	0/1	NA	NA	NA	NA	NA	23/42
	Upslanting palp fissures	NA	NA	NA	2/2	NA	NA	NA	0/1	0/1	NA	1/2	3/7	2/3	0/2	NA	NA	1/2	2/3	1/2	0/1	11/32	3/8	0/1	1/2	1/1	NA	2/3	0/1	NA	NA	NA	NA	NA	29/74
	Horizontal eyebrows	NA	NA	NA	0/2	NA	NA	NA	0/1	0/1	NA	0/2	1/7	2/3	0/2	NA	NA	1/2	2/3	0/2	0/1	NA	1/8	0/1	0/2	1/1	NA	NA	NA	NA	NA	NA	NA	NA	8/38
	Macrostomia	NA	NA	NA	0/2	NA	NA	NA	0/1	0/1	NA	0/2	5/7	0/3	0/2	NA	NA	1/2	0/3	1/2	0/1	NA	7/8	0/1	NA	1/1	NA	NA	1/1	NA	NA	NA	NA	NA	16/37
	Macroglossia	NA	NA	NA	1/2	NA	NA	NA	0/1	0/1	NA	1/2	0/7	0/3	0/2	NA	NA	1/2	0/3	1/2	0/1	NA	5/8	0/1	NA	1/1	NA	1/3	1/1	NA	NA	NA	NA	NA	12/40
	Open mouth appearance	NA	NA	NA	2/2	NA	NA	NA	0/1	1/1	NA	1/2	2/7	0/3	0/2	NA	NA	1/2	0/3	1/2	0/1	25/32	7/8	1/1	NA	1/1	NA	1/3	1/1	NA	NA	NA	NA	NA	44/72
	Low set ears	NA	NA	NA	2/2	1/1	NA	NA	0/1	0/1	NA	0/2	4/7	0/3	2/2	NA	NA	2/2	2/3	0/2	1/1	NA	4/8	1/1	2/2	0/1	NA	NA	NA	NA	NA	NA	NA	NA	21/39
	Brachycephaly	NA	NA	NA	0/2	NA	NA	NA	0/1	0/1	NA	0/2	3/7	2/3	0/2	NA	NA	0/2	0/3	0/2	0/1	NA	2/8	0/1	NA	NA	NA	NA	NA	NA	NA	NA	0/1	NA	7/36
	Bitemporal narrowing	NA	NA	NA	1/2	NA	NA	NA	0/1	0/1	NA	0/2	4/7	1/3	0/2	NA	NA	1/2	0/3	0/2	0/1	NA	1/8	0/1	2/2	0/1	NA	1/3	0/1	NA	NA	NA	NA	NA	11/42
	Large ears	NA	NA	NA	2/2	NA	NA	NA	0/1	0/1	NA	0/2	0/7	1/3	0/2	NA	NA	0/2	0/3	0/2	0/1	NA	3/8	0/1	NA	NA	NA	NA	1/1	NA	NA	NA	NA	NA	7/36
